# Supplementary material for: The adiponectin receptor AdipoR2 and its Caenorhabditis elegans homolog PAQR-2 prevent membrane rigidification by exogenous saturated fatty acids
Source: PLoS Genet. 2017 Sep 8;13(9):e1007004. doi: 10.1371/journal.pgen.1007004 (PMC5607217; doi:10.1371/journal.pgen.1007004)
Supplement: S1 File — This is an Excel file containing the complete numerical lipidomics data and organized as separate sheets for each lipidomics figure shown in the article. (XLSX) [file pgen.1007004.s007.xlsx]

## Sheet: Fig 4A
Lipidomics data used in figure 4A. Lipidomics of E. coli (OP50, ΔPTS OP50 or BW25113) grown on NGM plates with the following additives: 20mM glucose, 0.5% glycerol or 20mM pyruvate.
Composition (mol%) in PE
	OP50 NGM		OP50 + glucose		OP50 + glycerol		OP50 + pyruvate		ΔPTS OP50 NGM		ΔPTS OP50 + glucose		ΔPTS OP50 + glycerol		ΔPTS OP50 + pyruvate		BW25113 NGM		BW25113 + glucose		BW25113 + glycerol		BW25113 + pyruvate
	Average	SD	Average	SD	Average	SD	Average	SD	Average	SD	Average	SD	Average	SD	Average	SD	Average	SD	Average	SD	Average	SD	Average	SD
FA 14:0	2.20111	0.105481	2.94298	0.149511	3.71644	0.282771	1.91223	0.0497184	2.45043	0.201304	2.58211	0.186325	5.2667	0.652598	2.78112	0.189698	2.56092	0.208979	3.32682	0.272125	3.69632	0.394811	1.39743	0.118463
FA 15:0	0.718228	0.0445189	0.218865	0.00991548	0.281941	0.0201188	0.300693	0.0378996	1.04754	0.0811373	0.563047	0.0489238	0.373768	0.0125194	0.436527	0.036018	0.410549	0.0470414	0.0829216	0.0227529	0.054193	0.00927716	0.344497	0.0511704
FA 16:0	13.9658	0.449143	18.3682	0.439449	17.9252	0.630682	19.1058	0.383385	14.0527	0.498665	17.2317	0.626317	17.594	0.0774946	18.7944	0.294214	18.557	0.174422	21.5893	0.939243	18.983	0.46874	17.6785	0.642271
FA 16:1	10.8416	0.625213	0.810832	0.0471137	1.01731	0.0725627	0.923061	0.0317605	8.12792	1.02432	6.0622	0.355354	1.5905	0.0602507	1.02292	0.103244	4.8537	0.378783	2.65446	0.222484	2.8159	0.161351	8.6005	0.332288
FA 17:0	0.308455	0.0474738	0.090665	0.0224838	0.0635792	0.0247613	0.0672192	0.0102418	0.359565	0.0478117	0.209688	0.0382021	0.0849103	0.0164758	0.0946329	0.0120972	0.222824	0.00972989	0.096449	0.0358955	0.0619539	0.0281625	0.169867	0.0377475
FA 17:1	35.2636	1.23542	51.2797	0.314711	47.571	0.394902	47.7773	0.799338	44.8464	2.36714	42.1878	1.09661	47.0358	0.729962	49.0543	0.699489	51.3364	0.210611	54.054	0.371745	49.1339	0.538776	49.1688	0.1748
FA 18:0	0.16346	0.0123907	0.140471	0.00822685	0.208386	0.0219341	0.230497	0.0162578	0.131959	0.0182173	0.187592	0.00892168	0.184855	0.0186242	0.182695	0.0139519	0.179733	0.0168361	0.118476	0.0102166	0.238112	0.0182444	0.147878	0.0113279
FA 18:1	30.7982	1.61403	2.52467	0.287761	3.28954	0.125965	3.25196	0.274129	21.728	2.42469	17.365	1.22117	4.88218	0.192254	3.07504	0.322083	12.0054	0.241058	6.75309	0.85754	9.08543	0.156627	13.2783	0.819434
FA 18:2	0.0442631	0.00486212	0.0145415	0.00386287	0.0343887	0.00636413	0.0453089	0.00839087	0.0757943	0.00717756	0.0583553	0.0015111	0.0446847	0.00326532	0.0673037	0.00724902	0.0698478	0.00509796	0.00483687	0.00187025	0.0187055	0.00331462	0.0321622	0.00350492
FA 19:0	0.0230619	0.00476978	0.0618315	0.00682652	0.0720843	0.00745398	0.0675349	0.00972235	0.0252531	0.00721375	0.0418972	0.0109605	0.0551312	0.015097	0.0630639	0.0152319	0.0317272	0.00412746	0.0251467	0.00723992	0.0390633	0.00644437	0.0262863	0.0019959
FA 19:1	5.6721	0.505729	23.5473	0.472798	25.8201	0.607973	26.3185	0.979591	7.15439	0.538922	13.5106	0.561389	22.8875	1.23912	24.428	0.682699	9.77189	0.179228	11.2944	0.842785	15.8734	0.87942	9.15577	0.621632

## Sheet: Fig 4B
Lipidomics data used in figure 4B. Lipidomics of N2 and paqr-2 grown on NGM plates with the following additives: 20mM glucose, 0.5% glycerol, 20mM pyruvate or 0.2mM fluvastatin.
Composition (mol%) in PE
	N2 NGM		N2 + glucose		N2 + glycerol		N2 + pyruvate		N2 + fluvastatin		paqr-2 NGM		paqr-2 + glucose		paqr-2 + glycerol		paqr-2 + pyruvate		paqr-2 + fluvastatin
	Average	SD	Average	SD	Average	SD	Average	SD	Average	SD	Average	SD	Average	SD	Average	SD	Average	SD	Average	SD
FA 14:0	0.0115721	0.00366077	0.0751421	0.00613545	0.0679074	0.0267175	0.0761091	0.00712624	0.0152421	0.00375032	0.0138525	0.00943095	0.0634886	0.0130032	0.077556	0.0127909	0.085151	0.0142967	0.0205563	0.00388168
FA 15:0	0.679438	0.0262669	0.458412	0.0417414	0.486964	0.0290563	0.54488	0.0572171	0.738245	0.106523	0.891866	0.0854797	0.638586	0.0987149	0.800428	0.0809045	0.821811	0.0758821	1.00663	0.0599276
FA 16:0	2.19851	0.180819	5.87489	0.644193	5.34429	0.398469	5.36455	0.136246	2.03269	0.174229	3.36923	0.288108	7.37777	0.39123	6.7052	0.335314	7.22735	0.340936	3.70244	0.143999
FA 16:1	2.56611	0.512639	1.43536	0.15711	1.19336	0.0703591	0.994016	0.0719696	1.32059	0.10336	1.39693	0.40357	1.50156	0.136593	1.38005	0.173597	1.05689	0.0890567	1.2687	0.103183
FA 16:2	0.175635	0.0282121	0.0664732	0.0160037	0.052477	0.0159045	0.0394461	0.012769	0.0644469	0.0180292	0.0811409	0.034488	0.0586299	0.0046009	0.0576944	0.00795016	0.0326877	0.0147393	0.0743449	0.0130973
FA 17:0	3.38506	0.210916	1.80335	0.170719	2.07515	0.160297	2.03367	0.100025	3.99025	0.159512	5.41689	0.216948	4.06488	0.168588	4.46189	0.250572	4.68887	0.38999	5.83817	0.249984
FA 17:1	4.59867	0.373611	12.6702	2.11601	10.5621	0.414054	9.58094	0.1678	5.8422	0.599576	4.9269	0.719429	6.50661	0.845517	6.59389	0.651419	5.27435	0.546735	5.56833	0.44547
FA 18:0	3.65455	0.117663	5.60385	0.690471	5.42943	0.32683	5.55351	0.205149	3.49334	0.116243	4.25362	0.185959	5.83404	0.186737	5.94026	0.236498	6.08316	0.467199	3.93765	0.165346
FA 18:1	57.4582	0.518842	31.4721	0.54471	33.1409	1.15302	33.8839	0.663634	53.728	1.13058	56.0986	0.504828	38.8941	0.793061	37.7059	1.01325	38.6169	0.653604	54.574	0.486709
FA 18:2	8.78306	0.462063	15.1715	1.19828	15.9279	0.941938	14.7355	0.894481	10.2099	0.410082	7.94461	0.181321	14.0896	0.425172	14.2295	0.422054	14.5787	0.73034	8.10778	0.239631
FA 18:3	1.84766	0.079112	2.89205	0.254653	2.98763	0.145905	2.97356	0.110732	1.54667	0.137615	1.40672	0.120054	1.29084	0.0748374	1.52134	0.0676393	1.19187	0.132505	1.15654	0.102949
FA 19:0	0.293664	0.024907	0.146608	0.0290485	0.156239	0.021083	0.146965	0.0246853	0.32316	0.0296814	0.31818	0.0289106	0.20412	0.0286551	0.237269	0.0222922	0.221639	0.0336804	0.333129	0.0080992
FA 19:1	1.39844	0.137365	6.10105	1.06778	6.22092	0.273399	6.40074	0.312931	2.18589	0.146898	1.80446	0.257369	4.4572	0.431123	4.67262	0.482049	4.39985	0.478504	2.05714	0.114521
FA 20:0	0.320504	0.0247696	0.372561	0.0419699	0.326023	0.0298712	0.362834	0.0312065	0.35299	0.0121518	0.277206	0.0577686	0.216539	0.0326577	0.238938	0.0264726	0.232469	0.0283775	0.314895	0.0259801
FA 20:1	0.702746	0.0271963	0.369985	0.0353833	0.425521	0.0305165	0.510623	0.0357593	0.804032	0.0627836	0.886032	0.0873168	0.723943	0.0859838	0.788823	0.0598669	0.859089	0.107175	0.950143	0.0308241
FA 20:2	0.673546	0.0295387	1.16868	0.274883	1.47376	0.0783947	1.41777	0.060439	1.21334	0.150809	0.917613	0.108238	2.34488	0.10665	2.33046	0.186896	2.42678	0.269827	0.994248	0.0375266
FA 20:3	2.92792	0.0923514	4.23748	0.306489	4.22553	0.137209	4.69233	0.313977	2.96887	0.0559924	3.01642	0.136818	3.63233	0.242019	3.76671	0.321786	3.76652	0.268438	2.6683	0.080632
FA 20:4	3.14088	0.151242	4.25064	0.464879	4.11919	0.114405	4.57882	0.207664	3.39393	0.127695	2.80774	0.111927	3.48359	0.205875	3.57146	0.256821	3.7383	0.339212	2.79282	0.172759
FA 20:5	5.22125	0.211836	5.82969	0.554261	5.78475	0.278731	6.10983	0.203672	5.77615	0.220286	4.17205	0.129259	4.61726	0.0652112	4.92001	0.289598	4.69754	0.341698	4.63421	0.224091

## Sheet: Fig 5B
Lipidomics data used in figure 5B. Lipidomics of E. coli OP50 grown o/n with vehicle or 2mM PA, washed, concentrated and seeded on peptone free NGM plates. Lipidomics samples were harvested 96h later.
Composition (mol%) in PE
	OP50 + LB		OP50 + Vehicle		OP50 + 2mM PA
	Average	SD	Average	SD	Average	SD
FA 14:0	3.9757	0.349417	2.85019	0.0931005	8.83583	0.419239
FA 15:0	2.2174	0.0693864	1.91389	0.0630963	0.591414	0.0163999
FA 16:0	20.7516	0.527579	20.1278	0.716591	40.137	0.331332
FA 16:1	6.94325	0.38398	9.80913	0.0714858	20.9481	0.815594
FA 17:0	1.28898	0.0852558	1.19066	0.106573	0.490684	0.0236433
FA 17:1	39.7974	1.38963	38.665	1.31051	15.3607	0.547985
FA 18:0	0.355759	0.0463701	0.263107	0.0310452	0.0501817	0.00291376
FA 18:1	15.8916	0.584108	19.893	0.846807	11.549	0.189435
FA 18:2	0.203323	0.00673578	0.156905	0.00700309	0.0983335	0.00489191
FA 19:0	0.0458111	0.0184724	0.036297	0.00444419	0.0502407	0.00685243
FA 19:1	8.52926	0.647833	5.0941	0.255444	1.8885	0.0911754

## Sheet: Fig 5D
Lipidomics data used in figure 5D. Lipidomics of N2 and paqr-2 grown on peptone free NGM plates seeded with OP50 that was pre-grown in LB with vehicle or 2mM PA.
Composition (mol%) in PE
	N2 + peptone free NGM		N2 + vehicle		N2 + 2mM PA		paqr-2 + peptone free NGM		paqr-2 + vehicle		paqr-2 + 2mM PA
	Average	SD	Average	SD	Average	SD	Average	SD	Average	SD	Average	SD
FA 14:0	0.0252853	0.0136336	0.0218164	0.00605025	0.00993452	0.00447798	0.0260728	0.00829446	0.0239313	0.00586029	0.0120557	0.0100354
FA 15:0	0.693752	0.102861	0.62493	0.0655375	0.237645	0.0346104	0.977315	0.0636949	0.956076	0.107646	0.538266	0.0329848
FA 16:0	3.21589	0.518784	3.07597	0.399949	7.32192	0.130782	4.52295	0.612397	4.70936	0.611658	10.8508	0.351414
FA 16:1	1.00002	0.234971	0.699486	0.357288	1.71157	0.121674	0.82389	0.163245	0.882318	0.0374126	0.960106	0.0704628
FA 16:2	0.0409297	0.0249717	0.0294141	0.0165049	0.0913289	0.0189518	0.0327054	0.0102373	0.0374752	0.0104658	0.0257171	0.0131523
FA 17:0	4.956	0.19402	4.61858	0.111543	1.99169	0.057039	7.33732	1.01173	7.92735	0.766566	5.46475	0.82538
FA 17:1	6.60371	1.27231	5.41791	0.677362	4.092	0.561067	5.0976	0.303965	4.36853	0.505045	2.49781	0.119725
FA 18:0	5.3669	0.295951	5.3582	0.407074	6.14172	0.129604	5.4774	0.505301	5.66338	0.346014	7.41709	0.622328
FA 18:1	36.952	1.03475	37.949	0.580329	32.413	0.60828	43.6158	6.18162	42.0266	3.52539	37.5896	2.7713
FA 18:2	14.3695	1.62656	15.3719	1.70648	20.0997	0.980699	11.5357	2.02253	12.8735	1.17183	16.261	0.963445
FA 18:3	1.99848	0.256873	1.87766	0.50927	2.79129	0.276623	1.40425	0.0967175	1.30764	0.090072	0.77486	0.155254
FA 19:0	0.52922	0.0631197	0.476845	0.0317302	0.222225	0.0194972	0.386029	0.0604288	0.366911	0.047184	0.262432	0.0416458
FA 19:1	3.83665	0.452172	3.36441	0.200235	1.69632	0.0688632	2.93683	0.451123	2.57796	0.178363	1.50458	0.230729
FA 20:0	0.330442	0.0210166	0.359931	0.0325463	0.395372	0.0177483	0.266421	0.0175218	0.243637	0.016507	0.258195	0.0228749
FA 20:1	0.703688	0.0366628	0.708318	0.0697477	0.394294	0.0424493	0.959004	0.0565755	0.905454	0.06775	0.839263	0.0892945
FA 20:2	2.6748	0.430274	3.10271	0.632462	2.90728	0.204968	2.18047	0.669925	2.71157	0.419029	3.81191	0.496761
FA 20:3	5.48002	0.601025	5.41008	0.319346	5.97966	0.133736	3.89456	0.830133	4.20988	0.389145	3.64807	0.271912
FA 20:4	5.4196	0.508014	5.53188	0.199585	5.52996	0.169769	3.84161	0.506925	3.85063	0.330395	3.5613	0.227482
FA 20:5	5.80818	0.84293	6.01127	0.353422	5.9731	0.175657	4.69064	0.189445	4.3578	0.330694	3.72706	0.485706
Composition (mol%) in PC
	N2 + peptone free NGM		N2 + vehicle		N2 + 2mM PA		paqr-2 + peptone free NGM		paqr-2 + vehicle		paqr-2 + 2mM PA
	Average	SD	Average	SD	Average	SD	Average	SD	Average	SD	Average	SD
FA 14:0	0.128977	0.0250349	0.134382	0.0202452	0.131836	0.0281337	0.167275	0.0379341	0.141088	0.0535386	0.171232	0.0492728
FA 15:0	1.13035	0.197449	0.952754	0.0788872	0.587288	0.054544	1.29914	0.0493831	1.20471	0.0517389	0.673414	0.0571174
FA 16:0	2.5482	0.325087	2.54612	0.205814	6.90463	0.172199	2.617	0.5324	3.05151	0.674788	8.74079	0.460047
FA 16:1	1.12	0.363198	0.944239	0.23341	2.49922	0.182747	1.40808	0.243757	1.26991	0.222191	1.74046	0.203661
FA 16:2	0.0332218	0.00777349	0.0390949	0.0131332	0.0616605	0.0111941	0.058179	0.0278305	0.0455639	0.0304429	0.016769	0.0189815
FA 17:0	2.80452	0.27026	2.57331	0.234834	1.14355	0.0563453	2.85894	0.544384	2.92535	0.385684	2.14022	0.340738
FA 17:1	5.65674	0.727619	5.39781	0.78103	3.03095	0.419043	6.10148	0.312317	5.3378	0.52158	2.36645	0.244233
FA 18:0	3.41746	0.380218	3.15383	0.224979	3.35389	0.273139	3.00636	0.832292	3.12009	0.537936	5.40591	1.14071
FA 18:1	22.811	2.09097	24.5895	0.942149	18.7851	0.501539	26.9625	3.9043	26.3743	1.37428	21.4076	2.05865
FA 18:2	9.96392	1.92279	11.017	1.94356	12.1598	1.02348	8.79329	1.31937	9.97909	1.26844	12.8687	0.658832
FA 18:3	3.72455	0.290973	3.44594	0.742533	4.76974	0.492919	3.20676	0.193459	3.15227	0.28285	2.07078	0.156346
FA 19:1	2.51722	0.334719	2.43725	0.0733005	1.15686	0.13389	2.21436	0.0812277	1.82124	0.135501	0.60304	0.0555694
FA 20:2	0.542669	0.120026	0.697401	0.180049	0.60041	0.0497012	0.501509	0.110062	0.648928	0.0955108	0.77748	0.0418986
FA 20:3	4.80939	0.627467	4.63071	0.213744	4.96251	0.223823	4.6121	0.568108	4.83086	0.392682	5.47153	0.339281
FA 20:4	11.2526	0.278455	10.8649	0.640312	11.3936	0.453956	10.5482	1.1741	10.9155	1.01021	11.3897	0.899078
FA 20:5	27.5392	2.69871	26.5758	1.71016	28.459	1.23126	25.6448	0.740548	25.1817	2.423	24.1559	1.41013

## Sheet: Fig. 6L
Lipidomics data used in figure 6L. Lipidomics of phosphatidylcholines from HEK293 cells treated with non-target siRNA (NT), AdipoR1 siRNA or AdipoR2 siRNA and cultivated 24 hours in serum-free media, or serum free media containing 400 uM palmitic acid, or 400 μM oleic acid, or both. Five biological replicates were used for each condition.
Composition (mol%) in PCs
	NT siRNA		AdipoR1		AdipoR2 siRNA		NT siRNA + PA		AdipoR1 siRNA + PA		AdipoR2 siRNA + PA		NT siRNA + OA		NT siRNA + PA + OA
	Average	SD	Average	SD	Average	SD	Average	SD	Average	SD	Average	SD	Average	SD	Average	SD
FA 14:0	2.03728	0.17919	2.1972	0.181333	2.36809	0.315774	0.940005	0.0785785	0.916928	0.086231	0.991237	0.062266	0.318302	0.0143082	0.281978	0.0536239
FA 16:0	19.9047	0.309137	20.2446	0.673204	26.398	0.97555	64.6689	0.886153	64.2185	0.520556	77.056	0.242591	7.45961	0.376136	23.1446	2.41159
FA 16:1	8.92796	0.26053	7.59815	0.346187	7.31743	0.358577	7.98775	0.291814	6.49087	0.0813665	3.72505	0.127529	1.14557	0.0173005	3.36448	0.267218
FA 16:2	0.134823	0.0337795	0.148137	0.0297707	0.0950797	0.0272667	0.0292551	0.0176933	0.0392366	0.0147363	0.030077	0.0112458	0.00845124	0.00420594	0.0429025	0.0245269
FA 18:0	6.2509	0.370091	8.1011	0.890893	7.52996	1.11286	4.96832	0.236577	5.47993	0.294966	3.41582	0.19247	2.78893	0.575025	3.27519	0.2418
FA 18:1	54.4604	0.484329	50.9803	0.857445	46.57	1.28091	15.8331	0.542886	16.1388	0.24005	10.9824	0.245546	85.9663	0.962429	65.9729	2.09652
FA 18:2	3.61706	0.0534377	4.13046	0.151166	3.65437	0.463868	1.58785	0.0942753	1.7801	0.111027	1.07915	0.0550233	0.800346	0.0370576	1.44138	0.148365
FA 18:3	0.0635486	0.0206033	0.0548641	0.0320889	0.0387718	0.0181616	0.0443411	0.00556445	0.046384	0.0187382	0.0344367	0.0149221	0.00292947		0.029314	0.012365
FA 20:1	0.210305	0.0297419	0.239752	0.0824368	0.2513	0.0931713	0.176124	0.0185688	0.207362	0.0121494	0.0918035	0.0415839	0.088576	0.0197487	0.238697	0.0624414
FA 20:2	0.0902495	0.0122735	0.0856711	0.0145917	0.110231	0.0304262	0.0859681	0.0220451	0.0929018	0.0325559	0.0539901	0.0119663	0.00370801	0.00221866	0.0435919	0.00747509
FA 20:3	0.914885	0.0808222	1.21358	0.096656	1.33382	0.1452	0.697516	0.0349786	0.890183	0.0373222	0.582133	0.0742834	0.182206	0.0361961	0.459062	0.0778361
FA 20:4	2.10317	0.167706	2.93603	0.0778371	3.1888	0.283221	1.81858	0.141049	2.10322	0.0908915	1.25813	0.151617	0.923946	0.0591775	1.20336	0.134036
FA 20:5	0.142855	0.00696042	0.209926	0.0468487	0.156673	0.0553533	0.232031	0.0253619	0.262344	0.0523948	0.124113	0.00907392	0.00474191		0.085601	0.0165525
FA 22:5	0.671846	0.108665	1.06744	0.0983958	0.653543	0.166649	0.625408	0.0808108	0.857155	0.0623578	0.419594	0.0409593	0.190283	0.0407272	0.234803	0.0917873
FA 22:6	0.470026	0.0750672	0.803827	0.0870232	0.355999	0.169623	0.31066	0.0228967	0.476186	0.058745	0.156038	0.0242683	0.129581	0.0322691	0.19672	0.0730668
SFA	28.1929	0.300252	30.5429	0.886742	36.296	2.07436	70.5773	0.681463	70.6153	0.366166	81.4631	0.236231	10.5668	0.932244	26.7018	2.27855
MUFA	63.5986	0.376183	58.8182	0.74274	54.1387	1.27777	23.997	0.827247	22.837	0.278489	14.7993	0.219418	87.2004	0.963183	69.5761	2.1416
PUFA	8.20846	0.256413	10.639	0.24734	9.56524	0.802544	5.42576	0.215741	6.54771	0.15287	3.73766	0.26608	2.23276	0.112666	3.72216	0.384181

## Sheet: Fig. 6M
Lipidomics data used in figure 6M. Lipidomics of phosphatidylethanolamines from HEK293 cells treated with non-target siRNA (NT), AdipoR1 siRNA or AdipoR2 siRNA and cultivated 24 hours in serum-free media, or serum free media containing 400 uM palmitic acid, or 400 μM oleic acid, or both. Five biological replicates were used for each condition.
Composition (mol%) in PEs
	NT siRNA		AdipoR1		AdipoR2 siRNA		NT siRNA + PA		AdipoR1 siRNA + PA		AdipoR2 siRNA + PA		NT siRNA + OA		NT siRNA + PA + OA
	Average	SD	Average	SD	Average	SD	Average	SD	Average	SD	Average	SD	Average	SD	Average	SD
FA 16:0	12.7449	0.929492	13.6183	1.36752	17.88	1.55196	49.8172	1.50464	51.6182	1.11493	61.0992	0.993797	4.18848	0.937414	10.42	0.881092
FA 16:1	4.76666	0.192173	4.00924	0.658613	4.14643	0.48905	5.62219	0.533616	4.22168	0.205336	2.82056	0.304435	0.787273	0.121201	2.09826	0.615683
FA 18:0	14.177	1.02519	16.8586	0.607015	15.7353	1.26556	11.8638	0.963472	11.8187	0.946552	8.28759	1.14001	11.2402	2.26632	10.7875	0.218757
FA 18:1	54.9434	1.24549	52.6624	1.86179	51.0144	1.51853	23.0491	0.248352	23.2253	0.755117	19.8902	1.06059	77.6917	1.13313	67.7617	1.74612
FA 18:2	3.56739	0.664985	2.93966	0.501667	2.56808	1.13957	2.02249	0.495739	1.91695	0.390168	1.63275	0.471384	0.56326	0.270516	1.79674	0.208783
FA 20:3	1.16687	0.0726206	1.46847	0.274919	1.09744	0.358655	0.827135	0.0942744	0.904926	0.109895	0.40061	0.240794	0.307649	0.121916	0.829353	0.122933
FA 20:4	7.04088	0.517148	6.757	0.317747	6.55043	0.906621	5.02776	0.420964	4.51425	0.41366	4.79483	0.352638	4.5265	0.676268	5.22058	0.77248
FA 22:5	1.17999	0.190234	1.26016	0.20539	0.877675	0.228279	1.34348	0.230913	1.35873	0.181208	0.921228	0.370516	0.610902	0.35017	0.873103	0.263169
FA 22:6	0.412907	0.11206	0.426221	0.185512	0.13028	0.109373	0.426899	0.0818662	0.42126	0.0628392	0.153028	0.0430993	0.0840213	0.0640992	0.26592	0.0869895
SFA	26.9219	1.57846	30.4769	1.81866	33.6153	0.880335	61.681	1.19261	63.4369	0.740858	69.3868	1.34538	15.4287	1.90424	21.2075	0.988522
MUFA	59.7101	1.25603	56.6716	2.20466	55.1608	1.18209	28.6713	0.461024	27.447	0.712455	22.7108	0.993942	78.479	1.17495	69.86	1.17558
PUFA	13.368	0.642577	12.8515	0.710458	11.2239	1.29049	9.64777	0.841438	9.11612	0.705519	7.90244	0.862954	6.09233	0.988818	8.93251	1.29476

## Sheet: Fig. 6N
Lipidomics data used in figure 6N. Lipidomics of triacylglycerides from HEK293 cells treated with non-target siRNA (NT), AdipoR1 siRNA or AdipoR2 siRNA and cultivated 24 hours in serum-free media, or serum free media containing 400 uM palmitic acid, or 400 μM oleic acid, or both. Five biological replicates were used for each condition.
Composition (mol%) in TAGs
	NT siRNA		AdipoR1		AdipoR2 siRNA		NT siRNA + PA		AdipoR1 siRNA + PA		AdipoR2 siRNA + PA		NT siRNA + OA		NT siRNA + PA + OA
	Average	SD	Average	SD	Average	SD	Average	SD	Average	SD	Average	SD	Average	SD	Average	SD
FA 16:0	35.5173	1.72565	41.2809	1.05561	44.0938	1.43321	88.4596	1.31354	89.858	0.472783	94.3211	0.640279	1.44011	0.262762	47.5199	1.44434
FA 16:1	3.13713	0.399823	4.02551	1.7008	3.94269	1.99103	1.21005	0.236584	0.560707	0.103984	0.899821	0.225287	0.188879	0.09123	1.05376	0.0798055
FA 18:0	13.6864	0.529623	12.4514	1.70665	14.3698	2.91021	8.06502	0.270293	8.08746	0.309546	3.13003	0.0910681	2.58463	1.1418	3.27729	1.11402
FA 18:1	47.6592	1.461	42.2422	3.17734	37.5937	1.36076	2.26535	0.922635	1.4938	0.15597	1.64901	0.363112	95.7864	1.11882	48.149	0.878274
SFA	49.2037	1.53375	53.7323	1.53194	58.4636	1.98276	96.5246	1.12179	97.9455	0.166162	97.4512	0.578694	4.02474	1.12311	50.7972	0.810216
MUFA	50.7963	1.53375	46.2677	1.53194	41.5364	1.98276	3.4754	1.12179	2.05451	0.166162	2.54883	0.578694	95.9753	1.12311	49.2028	0.810216

## Sheet: Fig. 6O
Lipidomics data used in figure 6O. Abundance of ceramides relative to total phosphatidylcholines in HEK293 cells treated with non-target siRNA (NT), AdipoR1 siRNA or AdipoR2 siRNA and cultivated 24 hours in serum-free media, or serum free media containing 400 uM palmitic acid, or 400 μM oleic acid, or both. Five biological replicates were used for each condition.
CER (nmol)/PC (mmol)
	NT siRNA		AdipoR1		AdipoR2 siRNA		NT siRNA + PA		AdipoR1 siRNA + PA		AdipoR2 siRNA + PA		NT siRNA + OA		NT siRNA + PA + OA
	Average	SD	Average	SD	Average	SD	Average	SD	Average	SD	Average	SD	Average	SD	Average	SD
Cer 14:0	16.3375	0.948249	11.4427	2.95647	8.0589	0.563827	11.9584	1.52483	10.9943	1.41901	9.28133	0.695127	2.70001	0	3.05991	0.471499
Cer 16:0	391.934	21.1022	393.851	47.3585	321.181	9.57797	2343.56	275.258	2530.28	271.181	2082.06	97.8939	291.074	75.3024	1152.32	72.8699
Cer 18:0	42.3133	1.97533	24.7332	7.05787	30.7896	3.99522	279.54	34.4144	288.915	28.251	157.896	11.8835	4.86266	0	79.3479	4.33499
Cer 20:0	15.3332	1.34913	9.64419	5.35112	11.6091	1.52323	66.9665	9.17903	81.4385	4.9256	30.7222	4.07852	0.798505	0	17.4739	0.650618
Cer 22:0	66.9956	8.21227	81.2672	14.8327	63.3821	8.09662	346.692	51.1301	342.533	51.6692	84.6137	11.6471	7.84088	4.74094	95.9762	8.11304
Cer 24:0	304.636	36.635	400.308	54.5005	287.716	53.8356	490.412	63.8448	448.655	61.8069	109.838	14.8161	47.9546	19.7293	201.216	12.7304
Cer 24:1	219.268	24.4311	183.459	18.4568	172.068	31.8942	251.132	20.3848	236.754	39.9656	117.201	22.248	225.057	18.2809	533.455	46.8881
SUM	1056.82	79.3448	1102.42	105.43	894.804	88.5796	3790.26	432.862	3939.57	420.388	2591.61	145.933	573.598	74.4669	2082.85	30.9847

## Sheet: Fig. 6R
Lipidomics data used in figure 6R. Lipidomics of phosphatidylcholines from HEK293 cells treated with non-target siRNA (NT) or AdipoR2 siRNA and cultivated 24 hours in serum-free media, or serum free media containing 200 μM palmitic acid. Five biological replicates were used for each condition.
Composition (mol%) in PCs
	NT siRNA		AdipoR2		NT siRNA + 200 μM PA		AdipoR2 siRNA + 200 μM PA
	Average	SD	Average	SD	Average	SD	Average	SD
FA 14:0	1.7403	0.087097	2.39095	0.165071	0.581808	0.0356526	1.06336	0.0588766
FA 16:0	19.1881	0.321467	24.2415	0.853159	29.1537	0.470525	61.4563	1.21043
FA 16:1	8.58659	0.229642	8.65726	0.0747784	19.2383	0.421712	8.8357	0.419515
FA 16:2	0.151702	0.0138282	0.152672	0.0134143	0.102815	0.0212045	0.0713242	0.0142459
FA 18:0	5.56093	0.434323	5.34425	0.262601	4.76812	0.386406	3.82759	0.382053
FA 18:1	59.0257	0.58675	53.124	0.905289	40.7711	0.715302	20.6141	0.88329
FA 18:2	2.76914	0.16742	2.97887	0.127488	2.43481	0.123271	1.60291	0.0685754
FA 18:3	0.0617733	0.0227143	0.0684047	0.00783547	0.0704797	0.0145489	0.0494136	0.00868413
FA 20:1	0.19664	0.0128861	0.235554	0.0950352	0.205243	0.0375567	0.156257	0.0227792
FA 20:2	0.103008	0.0092561	0.0941052	0.0158227	0.113882	0.00540324	0.0910978	0.0144075
FA 20:3	0.613617	0.0759477	0.651706	0.0479016	0.571861	0.0703962	0.473498	0.0181434
FA 20:4	1.32824	0.110002	1.42676	0.105157	1.19244	0.0641307	1.10128	0.0548295
FA 20:5	0.0635478	0.00845068	0.0956283	0.00921081	0.123448	0.0160849	0.137534	0.00548561
FA 22:5	0.273602	0.025824	0.282716	0.0266968	0.336155	0.0368489	0.31545	0.0199872
FA 22:6	0.337164	0.0571349	0.255653	0.103048	0.335891	0.0243145	0.232709	0.0202851
SFA	26.4893	0.35666	31.9767	1.01031	34.5036	0.441677	66.3473	1.25397
MUFA	67.8089	0.5614	62.0168	0.893122	60.2146	0.610469	29.606	1.17305
PUFA	5.70179	0.319936	6.00652	0.208016	5.28178	0.20522	4.04669	0.137073

## Sheet: Fig. 6S
Lipidomics data used in figure 6S. Lipidomics of phosphatidylethanolamines from HEK293 cells treated with non-target siRNA (NT) or AdipoR2 siRNA and cultivated 24 hours in serum-free media, or serum free media containing 200 μM palmitic acid. Five biological replicates were used for each condition.
Composition (mol%) in PEs
	NT siRNA		AdipoR2		NT siRNA + 200 μM PA		AdipoR2 siRNA + 200 μM PA
	Average	SD	Average	SD	Average	SD	Average	SD
FA 16:0	10.2748	2.0901	15.5059	0.403583	18.1029	0.660382	43.5005	0.828662
FA 16:1	4.8644	0.273125	4.66679	0.335496	11.0659	0.206679	6.26046	0.110981
FA 18:0	14.919	1.52583	12.9996	0.734056	15.0687	0.828299	10.2198	0.591117
FA 18:1	57.1647	2.13994	55.0904	1.24133	43.0208	1.03528	30.4375	0.900428
FA 18:2	3.26705	0.316032	2.89746	0.275928	2.92292	0.260463	2.41903	0.443604
FA 20:3	1.1074	0.110304	1.10017	0.133526	1.01672	0.0971397	0.756204	0.0433166
FA 20:4	6.8615	0.426148	6.33943	0.369079	6.88521	0.176796	4.92203	0.122542
FA 22:5	0.982957	0.320786	0.938002	0.176448	1.19593	0.178591	0.968127	0.0954037
FA 22:6	0.558116	0.0963841	0.462251	0.0692971	0.720852	0.0528895	0.51631	0.134023
SFA	25.1938	2.17994	28.5055	1.02825	33.1716	1.25395	53.7203	0.968625
MUFA	62.0291	1.9487	59.7572	1.24507	54.0868	0.874694	36.698	0.949468
PUFA	12.777	0.793039	11.7373	0.33421	12.7416	0.478986	9.58171	0.552206

[truncated: 2 more sheets: Fig S4A, Fig S4B]
